# Supplementary material for: Coding Gene Single Nucleotide Polymorphism Mapping and Quantitative Trait Loci Detection for Physiological Reproductive Traits in Brook Charr, Salvelinus fontinalis
Source: G3 (Bethesda). 2012 Mar 1;2(3):379–92. doi: 10.1534/g3.111.001867 (PMC3291508; doi:10.1534/g3.111.001867)
Supplement: Supporting Information [file supp_2.3.379_FileS1.zip]

Archive with 3 entries (2 files):
- FileS1.r
- __MACOSX/
- __MACOSX/._FileS1.r
