# Supplementary material for: Coding Gene Single Nucleotide Polymorphism Mapping and Quantitative Trait Loci Detection for Physiological Reproductive Traits in Brook Charr, Salvelinus fontinalis
Source: G3 (Bethesda). 2012 Mar 1;2(3):379–92. doi: 10.1534/g3.111.001867 (PMC3291508; doi:10.1534/g3.111.001867)
Supplement: Supporting Information [file supp_2.3.379_FileS3.txt]

sample_name	generation	sex	sf000002_01AG	sf000017_01CT	sf000021_01AG	sf000023_02AC	sf000032_01CT	sf000071_02CT	sf000078_02AG	sf000086_01CT	sf000088_01AC	sf000119_01AG	sf000124_02CT	sf000137_01AG	sf000139_01CG	sf000157_01AT	sf000175_01CT	sf000178_01CT	sf000179_01AC	sf000191_01AG	sf000209_01AG	sf000228_01AC	sf000230_01CG	sf000324_05AC	sf000327_02AC	sf000392_01AC	sf000397_07CG	sf000428_01AT	sf000583_02CT	sf000584_01GT	sf000633_01AT	sf000657_01CT	sf000679_01CT	sf000706_01CT	sf000717_02AG	sf000719_01CT	sf000747_02CT	sf000810_03CT	sf000854_01CT	sf000878_01AG	sf000905_02CT	sf000961_01AC	sf000966_03CT	sf000978_02CT	sf001069_01AG	sf001086_01CT	sf001164_02GT	sf001181_01CT	sf001184_01CT
7	2	1	AG	CG	TG	GG	CT	GG	AT	TT	CC	AA	AG	AA	AC	CA	GG	CC	AA	GG	TT	TT	TT	CC	CC	CC	CC	AT	AG	CC	AA	GG	GG	AA	AG	AT	CC	TT	GG	CC	AT	TT	AA	TT	GG	GG	AA	TT	AA
8	2	0	GG	CG	TG	GG	TT	TT	AT	TT	CC	GG	AA	AA	CC	CA	GG	CC	AG	GG	TT	TT	TT	CC	CC	CT	CG	AT	AG	CC	AA	AG	GG	AG	AA	AT	CC	CT	GG	CC	AT	CC	AA	CC	GG	GG	AA	TT	AG
9	2	1	GG	CG	TT	GG	TT	TG	AT	TT	CC	AG	AA	AA	AC	AA	GG	CC	GG	GG	TT	TT	TT	CA	CC	CC	CG	AT	AG	CT	AA	GG	GG	AA	AG	AT	CC	TT	GG	CC	AT	CT	AA	CC	GG	GG	AA	TT	AG
10	2	1	AA	CG	TG	GG	CT	TG	AT	TT	CC	GG	AG	AA	CC	AA	GG	CC	AG	GG	TT	TT	TT	CA	CC	TT	GG	AT	GG	CC	AA	AG	GG	AG	GG	AT	CC	CT	GG	CC	AT	CC	AA	CC	GG	GG	AA	TT	AG
11	2	1	AG	CG	TG	GG	CT	GG	AT	TT	CC	AG	AG	AA	CC	AA	GG	CT	AG	GG	TT	TT	TT	CA	CC	CC	CG	AT	AG	CT	AA	GG	GG	GG	AG	AT	CC	TT	GG	CC	AT	CT	AA	CT	GG	GG	AA	TT	AG
12	2	1	AA	CG	GG	GG	TT	TT	TT	TT	CC	AG	AA	AA	AA	CA	GG	CC	GG	GG	TT	TT	TT	CA	CC	CT	GG	AT	GG	CT	AA	AG	GG	AG	AG	AT	CC	TT	GG	CC	AT	CT	AA	TT	GG	GG	AA	TT	AA
13	2	1	GG	CG	TT	GG	CT	TG	0	TT	CC	AG	AG	AA	CC	AA	GG	CC	AA	GG	TT	TT	TT	CC	CC	CT	CG	TT	AA	CT	AA	GG	GG	AG	GG	AT	CC	TT	GG	CC	AT	CC	AA	CT	GG	GG	AA	TT	AG
14	2	1	AG	CG	GG	GG	TT	TT	AT	TT	CC	AG	AA	AA	AC	CA	GG	CC	GG	GG	TT	TT	TT	CC	CC	CC	CG	AT	AG	CT	AA	GG	GG	AG	AG	AT	CC	TT	GG	CC	AT	CC	AG	CC	GG	GG	AA	TT	AG
15	2	1	GG	CG	GG	GG	CT	TT	AT	TT	CC	AA	AG	AA	AC	CA	GG	CC	GG	GG	TT	TT	TT	CC	CC	CC	CG	TT	AA	CT	AA	AG	GG	AG	GG	TT	CC	TT	GG	CC	AT	TT	AA	CC	GG	GG	AA	TT	AG
16	2	0	AG	CG	GG	GG	CT	TG	AA	TT	CC	GG	AG	AA	AC	CA	GG	CC	AG	GG	TT	TT	TT	CC	CC	CT	CC	TT	AA	CC	AA	AG	GG	GG	AG	TT	CC	CT	GG	CC	AT	TT	AG	CT	GG	GG	AA	TT	AG
17	2	1	AG	CG	TT	GG	CT	TT	AT	TT	CC	AG	AG	AA	AC	CA	GG	CC	GG	GG	TT	TT	TT	CA	CC	CC	CG	TT	AG	CC	AA	AG	GG	AA	GG	AT	CC	TT	GG	CC	AT	CT	AA	CC	GG	GG	AA	TT	AG
18	2	0	AA	CG	TT	GG	CT	TT	0	TT	CC	GG	AG	AA	AC	CA	GG	CT	GG	GG	TT	TT	TT	CC	CC	CT	GG	TT	AG	CC	AA	AG	GG	AG	AA	AT	CC	TT	GG	CC	AT	CC	AA	CC	GG	GG	AA	TT	AG
19	2	1	AG	CG	GG	GG	CT	TG	AT	TT	CC	AA	AA	AA	AA	AA	GG	CT	AG	GG	TT	TT	TT	CC	CC	CT	GG	AT	AG	CC	AA	GG	GG	AA	AG	AT	CC	TT	GG	CC	AT	TT	AA	TT	GG	GG	AA	TT	AA
20	2	0	AG	CG	TG	GG	CT	TG	TT	TT	CC	AG	AG	AA	AC	AA	GG	CC	AG	GG	TT	TT	TT	CA	CC	TT	CG	TT	AG	CC	AA	GG	GG	AG	GG	AT	CC	TT	GG	CC	AT	CC	AG	CT	GG	GG	AA	TT	AA
21	2	1	AG	CG	TG	GG	TT	GG	AA	TT	CC	GG	AA	AA	AC	AA	GG	CC	AA	GG	TT	TT	TT	CA	CC	CT	CG	AT	GG	CT	AA	AG	GG	AG	GG	AT	CC	CT	GG	CC	AT	CT	AG	CT	GG	GG	AA	TT	AG
22	2	1	AG	CG	TT	GG	CT	TG	0	TT	CC	AG	AA	AA	AC	CA	GG	CC	AG	GG	TT	TT	TT	CA	CC	CC	GG	AT	AG	CC	AA	GG	GG	AG	AG	TT	CC	CT	GG	CC	AT	CT	AA	CC	GG	GG	AA	TT	AG
23	2	0	AA	CG	TG	GG	CT	TT	0	TT	CC	AA	AG	AA	AC	CA	GG	CC	AG	GG	TT	TT	TT	CC	CC	TT	CG	AT	AA	CC	AA	AG	GG	AG	GG	TT	CC	CT	GG	CC	AT	CT	AG	CT	GG	GG	AA	TT	AG
24	2	0	AA	CG	GG	GG	CT	TT	0	TT	CC	GG	AG	AA	CC	AA	GG	CC	AG	GG	TT	TT	TT	CA	CC	TT	CG	AT	GG	CC	AA	AG	GG	GG	AA	AT	CC	TT	GG	CC	AT	CT	AA	CT	GG	GG	AA	TT	AA
25	2	0	GG	CG	TG	GG	TT	GG	AA	TT	CC	AG	AG	AA	AA	CA	GG	CC	AG	GG	TT	TT	TT	CA	CC	CT	CC	TT	GG	CC	AA	GG	GG	GG	AG	AT	CC	CT	GG	CC	AT	TT	AG	CT	GG	GG	AA	TT	AG
26	2	0	AG	CG	TG	GG	CT	GG	AT	TT	CC	AA	AA	AA	CC	CA	GG	CT	AG	GG	TT	TT	TT	CA	CC	TT	GG	TT	AG	CC	AA	GG	GG	AG	AG	TT	CC	CT	GG	CC	AT	CT	AA	CT	GG	GG	AA	TT	AA
27	2	0	AG	CG	TG	GG	TT	TG	0	TT	CC	AG	AA	AA	AA	AA	GG	CC	AG	GG	TT	TT	TT	CC	CC	CT	CG	TT	AG	CT	AA	GG	GG	GG	AA	TT	CC	CT	GG	CC	AT	CC	AA	CC	GG	GG	AA	TT	AG
28	2	0	AA	CG	TG	GG	CT	TT	TT	TT	CC	AG	AA	AA	AC	AA	GG	CC	AG	GG	0	TT	TT	CA	CC	CT	GG	TT	GG	CC	AA	AG	GG	0	AG	AT	CC	TT	GG	CC	AT	TT	AA	CC	GG	GG	AA	TT	AG
29	2	0	AA	CG	TG	GG	TT	TG	AT	TT	CC	AG	AA	AA	AC	AA	GG	CT	AG	GG	TT	TT	TT	CA	CC	TT	GG	AT	AG	CC	AA	AG	GG	AA	AG	AT	CC	CT	GG	CC	AT	CC	AG	CT	GG	GG	AA	TT	AG
30	2	0	AA	CG	TT	GG	TT	TT	0	TT	CC	AG	AA	AA	AC	AA	GG	CC	AG	GG	TT	TT	TT	CA	CC	TT	CG	TT	AG	CC	AA	AG	GG	AG	GG	TT	CC	CT	GG	CC	AT	CT	AA	CC	GG	GG	AA	TT	AG
31	2	0	AG	CG	TT	GG	TT	TG	TT	TT	CC	AA	AG	AA	AC	AA	GG	CC	GG	GG	TT	TT	TT	CA	CC	TT	GG	TT	GG	CT	AA	AG	GG	AG	AA	TT	CC	CT	GG	CC	AT	TT	AG	CT	GG	GG	AA	TT	AG
32	2	1	AA	CG	TT	GG	TT	GG	AA	TT	CC	AG	AG	AA	CC	CA	GG	CC	AG	GG	TT	TT	TT	CC	CC	CC	CC	TT	AG	CT	AA	GG	GG	AG	GG	AT	CC	TT	GG	CC	AT	CC	AG	TT	GG	GG	AA	TT	AA
33	2	1	AG	CG	TG	GG	TT	TG	AA	TT	CC	AG	AA	AA	AC	CA	GG	CC	GG	GG	TT	TT	TT	CC	CC	CT	CG	TT	AA	CT	AA	GG	GG	AG	GG	TT	CC	TT	GG	CC	AT	CC	AA	CC	GG	GG	AA	TT	AG
34	2	0	AA	CG	TG	GG	CT	TT	AA	TT	CC	AG	AA	AA	CC	AA	GG	CC	GG	GG	TT	TT	TT	CA	CC	CT	CG	TT	GG	CC	AA	GG	GG	AA	AG	AT	CC	CT	GG	CC	AT	CT	AA	CT	GG	GG	AA	TT	AA
35	2	1	AG	CG	TG	GG	CT	TT	0	TT	CC	AA	AA	AA	CC	AA	GG	CT	GG	GG	TT	TT	TT	CC	CC	CC	CG	TT	AA	CC	AA	GG	GG	GG	GG	AT	CC	TT	GG	CC	AT	CC	AA	TT	GG	GG	AA	TT	AA
36	2	1	AG	CG	TT	GG	TT	GG	AA	TT	CC	GG	AG	AA	AC	AA	GG	CT	AG	GG	TT	TT	TT	CA	CC	CT	CG	TT	AG	CT	AA	AG	GG	AG	GG	TT	CC	CT	GG	CC	AT	CT	AA	TT	GG	GG	AA	TT	AA
37	2	0	AG	CG	GG	GG	CT	TG	0	TT	CC	AG	AA	AA	AC	AA	GG	CC	GG	GG	TT	TT	TT	CC	CC	CT	GG	TT	AA	CT	AA	GG	GG	AA	AA	AT	CC	TT	GG	CC	AT	CT	AG	CC	GG	GG	AA	TT	AG
38	2	0	AG	CG	TT	GG	CT	GG	AA	TT	CC	AG	AA	AA	AC	AA	GG	CT	AG	GG	TT	TT	TT	CC	CC	CT	CG	TT	AA	CT	AA	GG	GG	AG	GG	TT	CC	TT	GG	CC	AT	TT	AA	CT	GG	GG	AA	TT	AG
39	2	1	AG	CG	TT	GG	CT	TG	TT	TT	CC	GG	AA	AA	CC	CA	GG	CC	GG	GG	TT	TT	TT	CC	CC	CC	CG	TT	AG	CT	AA	GG	GG	GG	GG	AT	CC	TT	GG	CC	AT	CC	AA	CT	GG	GG	AA	TT	AG
40	2	1	AG	CG	TG	GG	CT	TT	AA	TT	CC	GG	AA	AA	AC	CA	GG	CT	AG	GG	TT	TT	TT	CC	CC	CT	CG	AT	AG	CC	AA	GG	GG	AA	AG	TT	CC	CT	GG	CC	AT	TT	AG	TT	GG	GG	AA	TT	AA
41	2	1	AG	CG	TG	GG	CT	TG	AT	TT	CC	AA	AG	AA	AC	AA	GG	CC	GG	GG	TT	TT	TT	CA	CC	CT	GG	TT	AG	CT	AA	AG	GG	AG	AA	AT	CC	TT	GG	CC	AT	CT	AA	TT	GG	GG	AA	TT	AA
42	2	1	AG	CG	TT	GG	CT	GG	AA	TT	CC	AG	AG	AA	AA	CA	GG	CC	AA	GG	TT	TT	TT	CC	CC	CT	GG	TT	AG	CC	AA	AG	GG	AG	AG	AT	CC	TT	GG	CC	AT	CC	AA	CT	GG	GG	AA	TT	AA
43	2	1	AG	CG	GG	GG	CT	TT	0	TT	CC	AA	AG	AA	CC	CA	GG	CT	GG	GG	TT	TT	TT	CA	CC	CC	GG	AT	GG	CC	AA	GG	GG	GG	AA	AT	CC	TT	GG	CC	AT	CT	AA	CT	GG	GG	AA	TT	AG
44	2	1	AA	CG	TT	GG	TT	TG	TT	TT	CC	AG	AA	AA	AC	AA	GG	CC	GG	GG	TT	TT	TT	CC	CC	CT	CG	TT	AG	CT	AA	AG	GG	GG	AA	TT	CC	CT	GG	CC	AT	CT	AG	CC	GG	GG	AA	TT	AG
45	2	1	AG	CG	TG	GG	TT	TG	0	TT	CC	GG	AA	AA	AC	CA	GG	CC	AA	GG	TT	TT	TT	CC	CC	TT	GG	AT	AA	CT	AA	GG	GG	AG	AG	AT	CC	CT	GG	CC	AT	TT	AA	CC	GG	GG	AA	TT	AG
46	2	1	AG	CG	TG	GG	CT	TT	TT	TT	CC	AG	AG	AA	AC	CA	GG	CC	AG	GG	TT	TT	TT	CC	CC	CC	GG	AT	AA	CC	AA	GG	GG	GG	AG	AT	CC	CT	GG	CC	AT	CT	AG	CT	GG	GG	AA	TT	AA
47	2	1	AG	CG	TG	GG	CT	TG	AT	TT	CC	AG	AA	AA	CC	CA	GG	CT	AA	GG	TT	TT	TT	CA	CC	TT	CC	AT	AG	CT	AA	GG	GG	GG	AG	TT	CC	TT	GG	CC	AT	CT	AA	CT	GG	GG	AA	TT	AG
48	2	1	AA	CG	TT	GG	CT	GG	TT	TT	CC	AA	AG	AA	CC	CA	GG	CT	AA	GG	TT	TT	TT	CC	CC	CT	CG	AT	AG	CC	AA	GG	GG	AG	AG	TT	CC	CT	GG	CC	AT	CC	AG	CT	GG	GG	AA	TT	AA
49	2	1	AG	CG	TG	GG	TT	TT	AT	TT	CC	AA	AG	AA	CC	CA	GG	CC	GG	GG	TT	TT	TT	CC	CC	CT	CC	TT	AG	CC	AA	GG	GG	AA	AG	TT	CC	CT	GG	CC	AT	CT	AG	CT	GG	GG	AA	TT	AG
50	2	1	AG	CG	TG	GG	TT	TT	AA	TT	CC	AG	AA	AA	AA	AA	GG	CC	GG	GG	TT	TT	TT	CC	CC	CT	CC	TT	AG	CC	AA	AG	GG	AG	AG	AT	CC	CT	GG	CC	AT	CC	AA	CT	GG	GG	AA	TT	AA
51	2	0	AG	CG	GG	GG	CT	GG	0	TT	CC	AA	AA	AA	CC	AA	GG	CT	AG	GG	TT	TT	TT	CC	CC	TT	CC	TT	AA	CC	AA	GG	GG	GG	AG	TT	CC	CT	GG	CC	AT	TT	AA	TT	GG	GG	AA	TT	AG
52	2	1	AG	CG	TT	GG	CT	GG	AT	TT	CC	AA	AA	AA	AA	AA	GG	CC	AA	GG	TT	TT	TT	CA	CC	CC	CC	AT	AG	CC	AA	AG	GG	AG	AG	AT	CC	TT	GG	CC	AT	CT	AA	CT	GG	GG	AA	TT	AG
53	2	0	AG	CG	TG	GG	CT	TT	AT	TT	CC	GG	AA	AA	AC	CA	GG	CC	GG	GG	TT	TT	TT	CA	CC	CT	GG	TT	GG	CC	AA	AG	GG	AG	AG	AT	CC	CT	GG	CC	AT	CC	AA	CC	GG	GG	AA	TT	AG
54	2	1	AA	CG	TT	GG	TT	TT	AA	TT	CC	AA	AG	AA	CC	AA	GG	CC	GG	GG	TT	TT	TT	CC	CC	CC	CC	TT	AA	CT	AA	GG	GG	AG	GG	TT	CC	TT	GG	CC	AT	CT	AG	CT	GG	GG	AA	TT	AG
55	2	1	AG	CG	TT	GG	TT	TG	TT	TT	CC	GG	AA	AA	AC	CA	GG	CC	AG	GG	TT	TT	TT	CA	CC	CT	GG	AT	GG	CC	AA	AG	GG	GG	AG	TT	CC	TT	GG	CC	AT	CT	AA	TT	GG	GG	AA	TT	AA
56	2	0	GG	CG	TG	GG	TT	TG	AA	TT	CC	GG	AG	AA	AC	CA	GG	CC	GG	GG	TT	TT	TT	CA	CC	TT	GG	TT	AG	CT	AA	AG	GG	AG	AA	AT	CC	CT	GG	CC	AT	CC	AG	CT	GG	GG	AA	TT	AA
57	2	0	GG	CG	TT	GG	TT	TT	AA	TT	CC	AG	AG	AA	CC	CA	GG	CT	GG	GG	TT	TT	TT	CA	CC	CT	CC	TT	AG	CT	AA	AG	GG	AG	GG	AT	CC	TT	GG	CC	AT	CC	AG	TT	GG	GG	AA	TT	AA
58	2	0	AG	CG	TT	GG	TT	GG	0	TT	CC	AG	AA	AA	CC	CA	GG	CT	AA	GG	TT	TT	TT	CC	CC	TT	GG	AT	AA	CC	AA	AG	GG	AA	AA	TT	CC	CT	GG	CC	AT	TT	AA	CT	GG	GG	AA	TT	AA
59	2	1	AG	CG	TT	GG	CT	TT	AA	TT	CC	GG	AA	AA	CC	CA	GG	CT	GG	GG	TT	TT	TT	CA	CC	CT	CG	TT	AG	CT	AA	GG	GG	AG	AA	TT	CC	TT	GG	CC	AT	TT	AA	CT	GG	GG	AA	TT	AA
60	2	1	GG	CG	TG	GG	CT	GG	AT	TT	CC	GG	AG	AA	AA	CA	GG	CC	AG	GG	TT	TT	TT	CA	CC	TT	GG	TT	GG	CT	AA	GG	GG	GG	AA	TT	CC	TT	GG	CC	AT	CT	AA	CC	GG	GG	AA	TT	AA
61	2	1	AG	CG	GG	GG	CT	GG	AT	TT	CC	AG	AG	AA	AC	AA	GG	CT	AG	GG	TT	TT	TT	CA	CC	CC	CG	TT	GG	CT	AA	AG	GG	AG	AG	AT	CC	CT	GG	CC	AT	CC	AG	CT	GG	GG	AA	TT	AA
62	2	1	AG	CG	TT	GG	TT	GG	AT	TT	CC	AG	AA	AA	AC	AA	GG	CC	AG	GG	TT	TT	TT	CA	CC	CC	CG	TT	GG	CC	AA	GG	GG	AG	AG	AT	CC	TT	GG	CC	AT	CC	AG	CT	GG	GG	AA	TT	AA
63	2	0	AG	CG	TG	GG	CT	TG	0	TT	CC	GG	AG	AA	AC	AA	GG	CC	AG	GG	TT	TT	TT	CC	CC	CT	CG	AT	AG	CC	AA	GG	GG	AG	AA	TT	CC	CT	GG	CC	AT	CT	AA	CT	GG	GG	AA	TT	AG
64	2	1	AA	CG	TT	GG	CT	TT	AA	TT	CC	GG	AA	AA	CC	AA	GG	CT	AG	GG	TT	TT	TT	CC	CC	CC	CG	AT	AG	CC	AA	AG	GG	AG	GG	AT	CC	CT	GG	CC	AT	TT	AG	TT	GG	GG	AA	TT	AA
65	2	1	AA	CG	TG	GG	CT	TT	TT	TT	CC	AA	AA	AA	CC	AA	GG	CT	AG	GG	TT	TT	TT	CA	CC	CT	CG	AT	GG	CT	AA	AG	GG	AG	AA	TT	CC	TT	GG	CC	AT	CT	AA	CT	GG	GG	AA	TT	AA
66	2	0	GG	CG	TG	GG	TT	TG	TT	TT	CC	AG	AA	AA	AA	AA	GG	CC	AG	GG	TT	TT	TT	CA	CC	CT	CG	AT	AG	CC	AA	AG	GG	AG	AA	TT	CC	TT	GG	CC	AT	TT	AA	CT	GG	GG	AA	TT	AA
67	2	1	AA	CG	TG	GG	CT	GG	AT	TT	CC	AA	AG	AA	AC	AA	GG	CT	AG	GG	TT	TT	TT	CC	CC	CT	CG	TT	AG	CT	AA	AG	GG	AG	AG	AT	CC	TT	GG	CC	AT	CT	AG	CT	GG	GG	AA	TT	AA
68	2	0	AG	CG	TT	GG	CT	TT	AA	TT	CC	AG	AA	AA	AA	CA	GG	CC	GG	GG	TT	TT	TT	CC	CC	TT	CG	TT	AG	CC	AA	GG	GG	AG	AG	AT	CC	TT	GG	CC	AT	CC	AG	CC	GG	GG	AA	TT	AG
69	2	0	GG	CG	TG	GG	TT	TT	0	TT	CC	AG	AG	AA	CC	CA	GG	CC	AG	GG	TT	TT	TT	CC	CC	CT	GG	AT	AG	CC	AA	AG	GG	GG	GG	TT	CC	CT	GG	CC	AT	CT	AG	CT	GG	GG	AA	TT	AG
70	2	1	GG	CG	TT	GG	TT	TT	AA	TT	CC	AG	AA	AA	AC	AA	GG	CT	GG	GG	TT	TT	TT	CC	CC	CT	GG	TT	AG	CC	AA	GG	GG	GG	AG	TT	CC	CT	GG	CC	AT	CT	AA	TT	GG	GG	AA	TT	AA
71	2	0	AA	CG	GG	GG	TT	TT	AA	TT	CC	AG	AA	AA	AA	AA	GG	CC	AG	GG	TT	TT	TT	CA	CC	TT	GG	AT	GG	CC	AA	GG	GG	AA	AG	AT	CC	TT	GG	CC	AT	CT	AA	CT	GG	GG	AA	TT	AA
72	2	0	GG	CG	TT	GG	TT	TT	AA	TT	CC	AG	AG	AA	AC	CA	GG	CC	AG	GG	TT	TT	TT	CA	CC	TT	CG	TT	GG	CT	AA	AG	GG	AA	GG	TT	CC	CT	GG	CC	AT	CT	AA	CC	GG	GG	AA	TT	AG
73	2	1	AG	CG	TT	GG	TT	TG	TT	TT	CC	AG	AA	AA	AC	CA	GG	CC	AA	GG	TT	TT	TT	CC	CC	CC	CC	AT	AG	CC	AA	AG	GG	GG	GG	AT	CC	CT	GG	CC	AT	TT	AG	CT	GG	GG	AA	TT	AA
74	2	1	AA	CG	TG	GG	CT	TT	AT	TT	CC	AG	AG	AA	AC	CA	GG	CC	AG	GG	TT	TT	TT	CA	CC	CC	CC	AT	GG	CC	AA	AG	GG	AA	AG	TT	CC	CT	GG	CC	AT	CT	AA	TT	GG	GG	AA	TT	AA
75	2	1	AG	CG	TT	GG	TT	TG	0	TT	CC	GG	AA	AA	AA	CA	GG	CC	AG	GG	TT	TT	TT	CA	CC	CC	CG	AT	GG	CT	AA	GG	GG	AG	AG	TT	CC	CT	GG	CC	AT	CT	AA	CT	GG	GG	AA	TT	AG
76	2	1	AG	CG	TG	GG	TT	TG	AA	TT	CC	AG	AA	AA	CC	CA	GG	CC	AA	GG	TT	TT	TT	CA	CC	CC	CC	AT	GG	CT	AA	GG	GG	AA	AG	TT	CC	TT	GG	CC	AT	TT	AG	CT	GG	GG	AA	TT	AA
77	2	0	AA	CG	TG	GG	CT	GG	0	TT	CC	AA	AA	AA	AC	AA	GG	CT	AG	GG	TT	TT	TT	CA	CC	TT	CG	AT	GG	CC	AA	GG	GG	AG	AG	AT	CC	TT	GG	CC	AT	TT	AA	CC	GG	GG	AA	TT	AG
78	2	0	AG	CG	TT	GG	CT	GG	AT	TT	CC	AG	AG	AA	AC	AA	GG	CT	AG	GG	TT	TT	TT	CC	CC	TT	CG	TT	AG	CT	AA	AG	GG	AG	AG	TT	CC	CT	GG	CC	AT	CC	AA	TT	GG	GG	AA	TT	AA
79	2	0	AG	CG	TG	GG	TT	TT	AA	TT	CC	AG	AG	AA	AC	AA	GG	CT	AG	GG	TT	TT	TT	CC	CC	TT	CG	AT	AA	CT	AA	GG	GG	AG	AA	AT	CC	TT	GG	CC	AT	CT	AG	CT	GG	GG	AA	TT	AG
80	2	0	AA	CG	TG	GG	TT	TG	AT	TT	CC	GG	AG	AA	AC	CA	GG	CC	AG	GG	TT	TT	TT	CC	CC	CT	CG	TT	AG	CT	AA	GG	GG	GG	AA	AT	CC	TT	GG	CC	AT	CT	AA	CT	GG	GG	AA	TT	AG
81	2	0	AA	CG	TT	GG	CT	TG	AA	TT	CC	AG	AG	AA	CC	AA	GG	CT	GG	GG	TT	TT	TT	CC	CC	CT	GG	TT	AG	CC	AA	AG	GG	AG	AG	TT	CC	CT	GG	CC	AT	TT	AG	CC	GG	GG	AA	TT	AG
82	2	0	AG	CG	TG	GG	TT	TG	0	TT	CC	GG	AG	AA	AC	AA	GG	CC	GG	GG	TT	TT	TT	CC	CC	CT	GG	TT	AG	CT	AA	AG	GG	GG	AG	TT	CC	CT	GG	CC	AT	CT	AG	CT	GG	GG	AA	TT	AG
83	2	0	AG	CG	TT	GG	CT	TG	AA	TT	CC	GG	AA	AA	AA	AA	GG	CC	AG	GG	TT	TT	TT	CA	CC	CT	CC	TT	GG	CC	AA	AG	GG	AA	AA	AT	CC	CT	GG	CC	AT	TT	AA	TT	GG	GG	AA	TT	AA
84	2	0	AA	CG	TG	GG	TT	TG	0	TT	CC	GG	AA	AA	AC	AA	GG	CC	AG	GG	TT	TT	TT	CC	CC	CT	CG	TT	AA	CT	AA	AG	GG	GG	AG	TT	CC	CT	GG	CC	AT	TT	AG	CC	GG	GG	AA	TT	AG
85	2	0	AG	CG	TT	GG	CT	TT	AA	TT	CC	AG	AG	AA	AC	AA	GG	CT	GG	GG	TT	TT	TT	CC	CC	CT	GG	AT	AA	CT	AA	AG	GG	AA	GG	AT	CC	CT	GG	CC	AT	CC	AG	CT	GG	GG	AA	TT	AA
86	2	0	AA	CG	TG	GG	TT	TT	TT	TT	CC	GG	AA	AA	CC	CA	GG	CC	GG	GG	TT	TT	TT	CA	CC	CT	CC	TT	GG	CT	AA	GG	GG	GG	AA	AT	CC	TT	GG	CC	AT	CT	AG	CT	GG	GG	AA	TT	AG
87	2	1	AG	CG	TG	GG	CT	0	0	TT	CC	AG	AG	0	AC	CA	GG	CC	AA	GG	TT	TT	TT	0	CC	CT	0	0	AG	0	AA	AG	GG	AA	AA	TT	CC	TT	0	CC	AT	CT	AA	CT	GG	0	AA	TT	0
88	2	1	AA	CG	GG	GG	CT	TG	TT	TT	CC	GG	AA	AA	AC	CA	GG	CT	AG	GG	TT	TT	TT	CC	CC	CC	CC	AT	AA	CC	AA	GG	GG	GG	AG	AT	CC	TT	GG	CC	AT	CT	AA	CT	GG	GG	AA	TT	AG
89	2	1	GG	CG	TG	GG	TT	GG	0	TT	CC	AG	AA	AA	AC	CA	GG	CT	AA	GG	TT	TT	TT	CA	CC	CT	CG	AT	AG	CT	AA	GG	GG	AG	AA	TT	CC	TT	GG	CC	AT	CT	AG	CT	GG	GG	AA	TT	AG
90	2	1	GG	CG	GG	GG	CT	GG	AT	TT	CC	AG	AA	AA	CC	CA	GG	CC	AG	GG	TT	TT	TT	CA	CC	CC	GG	TT	AG	CT	AA	GG	GG	GG	AG	TT	CC	TT	GG	CC	AT	TT	AA	CC	GG	GG	AA	TT	AG
91	2	0	AA	CG	TG	GG	TT	TT	TT	TT	CC	AG	AG	AA	CC	AA	GG	CT	GG	GG	TT	TT	TT	CA	CC	CT	CG	TT	AG	CT	AA	GG	GG	AG	AG	AT	CC	TT	GG	CC	AT	CC	AA	CC	GG	GG	AA	TT	AA
92	2	1	AA	CG	TT	GG	TT	TT	AA	TT	CC	AA	AG	AA	CC	AA	GG	CT	GG	GG	TT	TT	TT	CA	CC	CT	CC	AT	AG	CC	AA	GG	GG	AG	GG	AT	CC	TT	GG	CC	AT	CT	AA	CC	GG	GG	AA	TT	AG
93	2	1	AA	CG	TT	GG	TT	TG	0	TT	CC	AA	AG	AA	AC	CA	GG	CT	AA	GG	TT	TT	TT	CC	CC	TT	CG	AT	AG	CC	AA	AG	GG	GG	AG	AT	CC	TT	GG	CC	AT	TT	AA	CC	GG	GG	AA	TT	AG
94	2	0	0	0	0	0	0	0	0	0	0	0	0	0	0	0	0	0	0	0	0	0	0	0	0	0	0	0	0	0	0	0	0	0	0	0	0	0	0	0	0	0	0	0	0	0	0	0	0
95	2	0	AG	CG	TT	GG	TT	TG	0	TT	CC	AG	AG	AA	CC	CA	GG	0	AA	GG	TT	TT	TT	CA	CC	CC	CG	AT	GG	CT	AA	GG	GG	GG	AA	TT	CC	TT	GG	CC	AT	CT	AA	CT	GG	GG	AA	TT	AA
96	2	0	AG	CG	TT	GG	CT	GG	0	TT	CC	AG	AA	AA	AC	CA	GG	CT	AA	GG	TT	TT	TT	CA	0	CC	CC	AT	AG	CC	AA	GG	GG	AG	AA	AT	CC	TT	GG	CC	AT	TT	AA	CC	GG	GG	AA	TT	AG
97	2	0	GG	CG	TT	GG	CT	GG	0	TT	CC	GG	AA	AA	AC	CA	GG	CT	AA	GG	TT	TT	TT	CC	CC	CT	CC	AT	AG	CT	AA	GG	GG	AG	AG	TT	CC	TT	GG	CC	AT	CT	AA	CT	GG	GG	AA	TT	AG
98	2	0	GG	CG	GG	GG	CT	GG	0	TT	CC	AG	AG	AA	AC	CA	GG	0	AG	GG	TT	TT	TT	CC	CC	CT	GG	TT	AA	CC	AA	GG	GG	AG	GG	AT	CC	TT	GG	CC	AT	CT	AG	TT	GG	GG	AA	TT	AA
99	2	0	AA	CG	GG	GG	TT	GG	TT	TT	CC	AG	AG	AA	AA	AA	GG	CC	AG	GG	TT	TT	TT	CC	CC	CT	CG	TT	AG	CT	AA	GG	GG	GG	AG	TT	CC	TT	GG	CC	AT	CT	AG	TT	GG	GG	AA	TT	AA
100	2	1	AG	CG	TT	GG	TT	TT	0	TT	CC	AG	AG	AA	AC	CA	GG	CC	GG	GG	TT	TT	TT	CA	CC	TT	CG	TT	AG	CC	AA	AG	GG	AG	AG	TT	CC	TT	GG	CC	AT	CT	AA	TT	GG	GG	AA	TT	AA
101	2	1	AG	CG	TG	GG	CT	TG	AT	TT	CC	AG	AA	AA	AC	AA	GG	CC	AG	GG	TT	TT	TT	CA	CC	CT	CG	AT	GG	CC	AA	AG	GG	AG	AG	TT	CC	CT	GG	CC	AT	CC	AA	CC	GG	GG	AA	TT	AA
102	2	0	AG	CG	TG	GG	TT	TT	0	TT	CC	AA	AG	AA	AA	AA	GG	CC	AG	GG	TT	TT	TT	CC	CC	CT	CG	AT	AA	CC	AA	GG	GG	AG	AA	AT	CC	TT	GG	CC	AT	CT	AA	CT	GG	GG	AA	TT	AA
103	2	0	AG	CG	TG	GG	TT	TT	AA	TT	CC	AG	AA	AA	AC	AA	GG	CT	AG	GG	TT	TT	TT	CC	CC	CC	CC	AT	AG	CT	AA	GG	GG	AG	AA	AT	CC	CT	GG	CC	AT	CT	AG	CT	GG	GG	AA	TT	AA
104	2	1	AG	CG	TG	GG	CT	TG	AT	TT	CC	AG	AG	AA	CC	AA	GG	0	GG	GG	TT	TT	TT	CA	CC	TT	CG	TT	GG	CC	AA	AG	GG	AA	AG	TT	CC	TT	GG	CC	AT	TT	AA	CT	GG	GG	AA	TT	AA
105	2	1	AA	CG	TT	GG	TT	TG	AA	TT	CC	AG	AA	AA	AA	AA	GG	CC	AG	GG	TT	TT	TT	CC	CC	CT	GG	AT	AA	CC	AA	AG	GG	GG	AG	TT	CC	CT	GG	CC	AT	CT	AA	CT	GG	GG	AA	TT	AG
106	2	1	0	0	0	0	0	0	0	0	0	0	0	0	0	0	0	0	0	0	0	0	0	0	0	0	0	0	0	0	0	0	0	0	0	0	0	0	0	0	0	0	0	0	0	0	0	0	0
107	2	0	AG	CG	TT	GG	CT	TT	TT	TT	CC	AG	AA	AA	AA	CA	GG	CC	AG	GG	TT	TT	TT	CC	CC	CC	GG	AT	AG	CC	AA	AG	GG	AA	GG	AT	CC	CT	GG	CC	AT	CT	AG	CT	GG	GG	AA	TT	AA
108	2	0	GG	CG	GG	GG	TT	TT	TT	TT	CC	AG	AA	AA	AC	CA	GG	CC	AG	GG	TT	TT	TT	CC	CC	CT	CG	TT	AG	CC	AA	GG	GG	AA	AG	AT	CC	CT	GG	CC	AT	CT	AA	TT	GG	GG	AA	TT	AA
109	2	0	AG	CG	GG	GG	TT	GG	AT	TT	CC	AG	AG	AA	AC	AA	GG	CT	AG	GG	TT	TT	TT	CC	CC	CC	GG	AT	AA	CT	AA	AG	GG	AA	AG	TT	CC	CT	GG	CC	AT	CT	AG	CT	GG	GG	AA	TT	AA
110	2	1	AA	CG	GG	GG	TT	TT	AA	TT	CC	GG	AA	AA	AC	CA	GG	CC	GG	GG	TT	TT	TT	CC	CC	CC	CC	TT	AA	CT	AA	AG	GG	AG	AG	AT	CC	TT	GG	CC	AT	TT	AG	CC	GG	GG	AA	TT	AG
111	2	1	AG	CG	TG	GG	TT	TG	AT	TT	CC	AG	AG	AA	AC	CA	GG	CC	AG	GG	TT	TT	TT	CA	CC	CT	CC	AT	AG	CT	AA	AG	GG	AG	AG	AT	CC	CT	GG	CC	AT	CT	AA	TT	GG	GG	AA	TT	AA
112	2	1	AA	CG	TG	GG	TT	TG	0	TT	CC	AA	AG	AA	AC	CA	GG	CT	AG	GG	TT	TT	TT	CA	CC	CC	CG	AT	GG	CT	AA	GG	GG	AG	AA	TT	CC	TT	GG	CC	AT	CC	AA	CC	GG	GG	AA	TT	AG
113	2	1	AG	CG	GG	GG	TT	TT	TT	TT	CC	GG	AG	AA	CC	AA	GG	CC	AG	GG	TT	TT	TT	CC	CC	CT	CC	AT	AG	CC	AA	GG	GG	AG	AA	AT	CC	CT	GG	CC	AT	CC	AA	CT	GG	GG	AA	TT	AA
114	2	1	GG	CG	TG	GG	CT	GG	TT	TT	CC	AG	AA	AA	AA	AA	GG	CT	AG	GG	TT	TT	TT	CC	CC	CT	CC	TT	AA	CC	AA	GG	GG	AG	AG	AT	CC	CT	GG	CC	AT	CC	AG	CC	GG	GG	AA	TT	AG
115	2	1	AG	CG	TT	GG	TT	TG	TT	TT	CC	GG	AG	AA	AA	AA	GG	CC	AG	GG	TT	TT	TT	CC	CC	TT	CG	AT	AA	CT	AA	AG	GG	AG	AG	TT	CC	TT	GG	CC	AT	TT	AG	CC	GG	GG	AA	TT	AG
116	2	0	AA	CG	TT	GG	TT	TG	TT	TT	CC	AG	AG	AA	AA	CA	GG	CC	AA	GG	TT	TT	TT	CC	CC	TT	CG	AT	AG	CT	AA	AG	GG	GG	GG	TT	CC	CT	GG	CC	AT	CC	AG	TT	GG	GG	AA	TT	AG
117	2	0	AG	CG	TG	GG	CT	TT	TT	TT	CC	AG	AA	AA	AA	CA	GG	CC	AG	GG	TT	TT	TT	CC	CC	CT	GG	AT	AA	CT	AA	GG	GG	AG	AG	TT	CC	TT	GG	CC	AT	CT	AG	TT	GG	GG	AA	TT	AA
118	2	0	AA	CG	TG	GG	TT	TT	AA	TT	CC	AA	AA	AA	AA	CA	GG	CC	AG	GG	TT	TT	TT	CA	CC	CT	CG	AT	AG	CT	AA	AG	GG	GG	AG	AT	CC	CT	GG	CC	AT	CT	AG	CT	GG	GG	AA	TT	AG
119	2	1	AA	CG	GG	GG	TT	TG	AT	TT	CC	AG	AG	AA	AC	AA	GG	CT	AA	GG	TT	TT	TT	CA	CC	TT	CG	AT	GG	CT	AA	AG	GG	AG	AG	AT	CC	TT	GG	CC	AT	TT	AG	CT	GG	GG	AA	TT	AA
120	2	0	AG	CG	TG	GG	CT	TT	AT	TT	CC	GG	AG	AA	AC	AA	GG	CC	AG	GG	TT	TT	TT	CC	CC	CC	GG	AT	AG	CC	AA	AG	GG	AG	AG	TT	CC	TT	GG	CC	AT	CT	AA	CC	GG	GG	AA	TT	AG
121	2	1	AG	CG	GG	GG	TT	TG	TT	TT	CC	AG	AA	AA	CC	CA	GG	CT	AG	GG	TT	TT	TT	CA	CC	TT	CG	TT	AG	CT	AA	GG	GG	AA	AA	AT	CC	TT	GG	CC	AT	CT	AG	CT	GG	GG	AA	TT	AG
122	2	0	AG	CG	TG	GG	TT	GG	AT	TT	CC	GG	AG	AA	AC	AA	GG	CC	AA	GG	TT	TT	TT	CC	CC	CC	CC	AT	AA	CT	AA	AG	GG	AG	AG	AT	CC	TT	GG	CC	AT	CC	AA	CC	GG	GG	AA	TT	AG
123	2	1	AG	CG	TG	GG	CT	TG	TT	TT	CC	GG	AG	AA	AC	AA	GG	CT	AG	GG	TT	TT	TT	CC	CC	CT	GG	TT	AG	CC	AA	AG	GG	AA	AG	TT	CC	TT	GG	CC	AT	TT	AA	CT	GG	GG	AA	TT	AA
124	2	1	GG	CG	TG	GG	CT	TG	AA	TT	CC	GG	AG	AA	CC	CA	GG	CT	GG	GG	TT	TT	TT	CC	CC	CT	CG	TT	AG	CC	AA	AG	GG	AA	AA	AT	CC	TT	GG	CC	AT	CC	AA	TT	GG	GG	AA	TT	AA
125	2	1	GG	CG	GG	GG	TT	TG	0	TT	CC	AG	AG	AA	CC	AA	GG	CT	AA	GG	TT	TT	TT	CC	CC	CT	CC	TT	AG	CC	AA	AG	GG	AA	AA	TT	CC	CT	GG	CC	AT	CT	AA	CC	GG	GG	AA	TT	AG
126	2	0	AG	CG	GG	GG	TT	TG	TT	TT	CC	AG	AG	AA	AC	CA	GG	CT	AA	GG	TT	TT	TT	CA	CC	CC	CG	TT	GG	CC	AA	AG	GG	AG	AA	AT	CC	TT	GG	CC	AT	CT	AG	CT	GG	GG	AA	TT	AG
127	2	0	AG	CG	TT	GG	CT	TG	0	TT	CC	AG	AA	AA	CC	AA	GG	CT	AA	GG	TT	TT	TT	CA	CC	CT	CC	AT	GG	CC	AA	AG	GG	GG	AG	TT	CC	TT	GG	CC	AT	CC	AG	CT	GG	GG	AA	TT	AG
128	2	0	AG	CG	GG	GG	TT	GG	TT	TT	CC	AA	AA	AA	CC	AA	GG	CT	AA	GG	TT	TT	TT	CC	CC	CC	CG	AT	AA	CT	AA	AG	GG	AA	AA	TT	CC	CT	GG	CC	AT	TT	AG	CC	GG	GG	AA	TT	AG
129	2	1	AG	CG	TG	GG	CT	GG	TT	TT	CC	AG	AA	AA	AC	AA	GG	CT	AG	GG	TT	TT	TT	CA	CC	CT	CG	TT	AG	CT	AA	AG	GG	AA	AG	TT	CC	CT	GG	CC	AT	TT	AG	CT	GG	GG	AA	TT	AG
130	2	1	GG	CG	TG	GG	TT	TT	AA	TT	CC	AG	AG	AA	AC	CA	GG	CT	GG	GG	TT	TT	TT	CC	CC	CT	CG	TT	AA	CT	AA	GG	GG	AG	AA	TT	CC	TT	GG	CC	AT	CT	AG	CT	GG	GG	AA	TT	AG
131	2	0	AG	CG	TG	GG	CT	TG	0	TT	CC	AG	AA	AA	AC	CA	GG	CT	AG	GG	TT	TT	TT	CC	CC	CC	GG	TT	AG	CT	AA	GG	GG	AG	AG	TT	CC	TT	GG	CC	AT	CT	AG	CT	GG	GG	AA	TT	AA
132	2	0	AA	CG	TG	GG	TT	GG	0	TT	CC	AA	AG	AA	AC	CA	GG	CC	AA	GG	TT	TT	TT	CC	CC	CC	CC	AT	AG	CT	AA	GG	GG	GG	AA	AT	CC	TT	GG	CC	AT	CT	AG	CT	GG	GG	AA	TT	AA
133	2	0	AA	CG	TG	GG	TT	TG	0	TT	CC	AG	AG	AA	CC	AA	GG	CC	AG	GG	TT	TT	TT	CA	CC	CT	CC	AT	GG	CT	AA	GG	GG	AG	GG	AT	CC	TT	GG	CC	AT	CC	AG	CC	GG	GG	AA	TT	AG
134	2	0	AG	CG	TG	GG	TT	TG	0	TT	CC	AG	AA	AA	CC	CA	GG	CT	AA	GG	TT	TT	TT	CA	CC	CT	CC	TT	GG	CC	AA	GG	GG	AG	GG	AT	CC	TT	GG	CC	AT	CC	AG	CT	GG	GG	AA	TT	AG
135	2	1	AA	CG	TT	GG	TT	GG	0	TT	CC	AG	AG	AA	AC	CA	GG	CC	AA	GG	TT	TT	TT	CC	CC	CT	GG	AT	AG	CT	AA	GG	GG	GG	AG	AT	CC	CT	GG	CC	AT	CC	AG	CC	GG	GG	AA	TT	AA
136	2	0	GG	CG	GG	GG	TT	GG	AA	TT	CC	AG	AG	AA	AC	AA	GG	CC	AA	GG	TT	TT	TT	CC	CC	CC	CG	AT	AG	CT	AA	AG	GG	AG	GG	AT	CC	CT	GG	CC	AT	CT	AA	CT	GG	GG	AA	TT	AG
137	2	1	GG	CG	TT	GG	CT	GG	0	TT	CC	AG	AG	AA	AA	CA	GG	CC	AG	GG	TT	TT	TT	CA	CC	TT	CC	AT	AG	CT	AA	AG	GG	AG	AG	TT	CC	CT	GG	CC	AT	CT	AA	CT	GG	GG	AA	TT	AG
138	2	0	AA	CG	TT	GG	TT	GG	AT	TT	CC	GG	AA	AA	AC	AA	GG	CT	AG	GG	TT	TT	TT	CA	CC	CT	CG	AT	GG	CC	AA	AG	GG	AA	AG	AT	CC	CT	GG	CC	AT	TT	AG	CT	GG	GG	AA	TT	AG
139	2	0	GG	CG	TG	GG	CT	GG	AT	TT	CC	AG	AA	AA	CC	AA	GG	CT	AA	GG	TT	TT	TT	CA	CC	CC	CG	AT	AG	CT	AA	GG	GG	AG	AG	AT	CC	TT	GG	CC	AT	CC	AG	TT	GG	GG	AA	TT	AA
140	2	1	GG	CG	TG	GG	CT	TT	0	TT	CC	AA	AG	AA	AC	AA	GG	0	AG	GG	TT	TT	TT	CC	CC	CT	CG	AT	AA	CT	AA	GG	GG	AG	AG	AT	CC	TT	GG	CC	AT	CC	AG	CC	GG	GG	AA	TT	AA
141	2	1	AA	CG	TG	GG	CT	TT	TT	TT	CC	AG	AA	AA	CC	CA	GG	CC	GG	GG	TT	TT	TT	CC	CC	CT	GG	TT	AA	CC	AA	GG	GG	GG	AG	TT	CC	TT	GG	CC	AT	TT	AG	CC	GG	GG	AA	TT	AG
142	2	1	AG	CG	TG	GG	CT	TG	TT	TT	CC	AG	AG	AA	AA	CA	GG	CT	GG	GG	TT	TT	TT	CA	CC	CT	GG	TT	GG	CT	AA	AG	GG	AG	AG	AT	CC	CT	GG	CC	AT	CC	AA	CT	GG	GG	AA	TT	AG
143	2	1	AG	CG	TT	GG	CT	TG	0	TT	CC	AG	AA	AA	0	AA	GG	CC	GG	GG	TT	TT	TT	CA	0	TT	GG	TT	AG	CC	AA	AG	GG	GG	AG	AT	0	TT	GG	CC	AT	CC	AA	CC	GG	GG	AA	TT	AG
144	2	1	AG	CG	TG	GG	TT	TT	0	TT	CC	AA	AA	AA	AC	AA	GG	CC	AG	GG	TT	TT	TT	CA	CC	TT	CG	AT	AG	CC	AA	AG	GG	AG	AG	TT	CC	TT	GG	CC	AT	CC	AA	CT	GG	GG	AA	TT	AG
145	2	0	GG	CG	TG	GG	CT	TG	AA	TT	CC	GG	AA	AA	AA	AA	GG	CC	AG	GG	TT	TT	TT	CC	CC	CT	GG	TT	AA	CC	AA	GG	GG	AG	AG	TT	CC	CT	GG	CC	AT	CT	AG	CC	GG	GG	AA	TT	AA
146	2	0	0	0	0	0	0	0	0	0	0	0	0	0	0	0	0	0	0	0	0	0	0	0	0	0	0	0	0	0	0	0	0	0	0	0	0	0	0	0	0	0	0	0	0	0	0	0	0
147	2	1	GG	CG	TG	GG	TT	GG	0	TT	CC	GG	AG	AA	AC	AA	GG	CT	AA	GG	TT	TT	TT	CC	CC	CC	CG	TT	AG	CT	AA	AG	GG	AG	AG	TT	CC	CT	GG	CC	AT	CC	AG	CC	GG	GG	AA	TT	AG
148	2	0	GG	CG	GG	GG	CT	GG	AA	TT	CC	GG	AA	AA	CC	CA	GG	CC	AG	GG	TT	TT	TT	CC	CC	CC	CG	TT	AA	CC	AA	GG	GG	GG	AG	TT	CC	TT	GG	CC	AT	CT	AA	CC	GG	GG	AA	TT	AG
149	2	1	AG	CG	TG	GG	CT	TG	TT	TT	CC	AG	AG	AA	CC	AA	GG	CT	AG	GG	TT	TT	TT	CA	CC	TT	CC	AT	AG	CT	AA	GG	GG	AG	AG	AT	CC	CT	GG	CC	AT	CT	AG	CT	GG	GG	AA	TT	AG
150	2	0	AG	CG	TG	GG	TT	TT	TT	TT	CC	GG	AA	AA	AC	AA	GG	CC	GG	GG	TT	TT	TT	CC	CC	CC	CG	AT	AA	CC	AA	GG	GG	AG	AG	AT	CC	TT	GG	CC	AT	CT	AA	CC	GG	GG	AA	TT	AG
151	2	0	AA	CG	GG	GG	TT	TT	TT	TT	CC	AG	AA	AA	AC	CA	GG	CC	GG	GG	TT	TT	TT	CA	CC	CT	CG	AT	GG	CT	AA	GG	GG	GG	AG	TT	CC	CT	GG	CC	AT	TT	AG	CT	GG	GG	AA	TT	AG
152	2	0	AG	CG	TT	GG	CT	TG	AT	TT	CC	AG	AA	AA	AA	AA	GG	CT	GG	GG	TT	TT	TT	CC	CC	CC	CC	TT	AA	CC	AA	AG	GG	AG	AA	TT	CC	TT	GG	CC	AT	CT	AG	CT	GG	GG	AA	TT	AA
153	2	1	AA	CG	TG	GG	CT	TT	AT	TT	CC	AA	AG	AA	CC	AA	GG	CC	AG	GG	TT	TT	TT	CA	CC	TT	CG	TT	AG	CT	AA	GG	GG	AG	GG	TT	CC	CT	GG	CC	AT	CC	AG	CC	GG	GG	AA	TT	AG
154	2	1	AA	CG	TG	GG	TT	GG	AA	TT	CC	AG	AG	AA	AC	AA	GG	CT	AG	GG	TT	TT	TT	CA	CC	TT	CC	AT	AG	CT	AA	AG	GG	GG	AA	AT	CC	TT	GG	CC	AT	CT	AG	CT	GG	GG	AA	TT	AA
155	2	1	AG	CG	TG	GG	CT	GG	AT	TT	CC	GG	AG	AA	CC	CA	GG	CC	AG	GG	TT	TT	TT	CC	CC	CT	CG	TT	AG	CT	AA	GG	GG	GG	AA	AT	CC	TT	GG	CC	AT	CC	AA	CC	GG	GG	AA	TT	AG
156	2	1	GG	CG	TG	GG	CT	TG	TT	TT	CC	AG	AG	AA	CC	AA	GG	0	AG	GG	TT	TT	TT	CA	CC	TT	CG	TT	AG	CC	AA	GG	GG	AG	GG	AT	CC	TT	GG	CC	AT	TT	AG	TT	GG	GG	AA	TT	AA
157	2	0	GG	CG	TT	GG	CT	TG	0	TT	CC	GG	AG	AA	CC	CA	GG	CC	GG	GG	TT	TT	TT	CC	CC	CT	CC	TT	AA	CT	AA	AG	GG	AA	AG	TT	CC	CT	GG	CC	AT	CT	AA	CT	GG	GG	AA	TT	AA
158	2	0	AG	CG	GG	GG	CT	TT	0	TT	CC	GG	AG	AA	AC	AA	GG	CT	AG	GG	TT	TT	TT	CA	CC	CT	CC	AT	AG	CC	AA	AG	GG	GG	AA	TT	CC	TT	GG	CC	AT	TT	AA	CC	GG	GG	AA	TT	AG
159	2	0	AG	CG	TG	GG	TT	TG	AT	TT	CC	AA	AG	AA	CC	CA	GG	CT	AG	GG	TT	TT	TT	CC	CC	CC	GG	TT	AG	CC	AA	GG	GG	AG	GG	AT	CC	TT	GG	CC	AT	CT	AA	CT	GG	GG	AA	TT	AA
160	2	0	AG	CG	TG	GG	CT	TT	0	TT	CC	AA	AA	AA	AA	AA	GG	CC	GG	GG	TT	TT	TT	CC	CC	CC	CC	TT	AG	CT	AA	AG	GG	AA	AG	AT	CC	CT	GG	CC	AT	TT	AA	CT	GG	GG	AA	TT	AA
161	2	0	AA	CG	TG	GG	TT	TG	AT	TT	CC	AG	AG	AA	AC	CA	GG	CT	AG	GG	TT	TT	TT	CC	CC	CC	CG	TT	AA	CC	AA	AG	GG	GG	AG	AT	CC	TT	GG	CC	AT	CT	AG	CT	GG	GG	AA	TT	AA
162	2	1	AG	CG	GG	GG	TT	TT	AT	TT	CC	GG	AA	AA	AC	CA	GG	CT	AG	GG	TT	TT	TT	CA	CC	CT	CG	AT	GG	CC	AA	GG	GG	GG	AG	TT	CC	CT	GG	CC	AT	TT	AG	TT	GG	GG	AA	TT	AG
163	2	1	AG	CG	TT	GG	CT	TT	AT	TT	CC	AG	AG	AA	AC	AA	GG	CC	GG	GG	TT	TT	TT	CA	CC	TT	CC	TT	GG	CC	AA	AG	GG	AG	AG	TT	CC	TT	GG	CC	AT	CT	AA	CC	GG	GG	AA	TT	AG
164	2	0	AG	CG	TG	GG	TT	TG	0	TT	CC	AG	AA	AA	AC	CA	GG	CC	AG	GG	TT	TT	TT	CC	CC	CC	CG	AT	AG	CT	AA	AG	GG	AG	AA	AT	CC	CT	GG	CC	0	TT	AG	CC	GG	GG	AA	TT	AG
165	2	0	GG	CG	GG	GG	TT	TG	AA	TT	CC	AG	AG	AA	AA	CA	GG	CC	AA	GG	TT	TT	TT	CC	CC	CT	CC	TT	AG	CC	AA	AG	GG	GG	AG	AT	CC	TT	GG	CC	AT	TT	AA	CC	GG	GG	AA	TT	AG
166	2	1	AG	CG	TG	GG	TT	TT	TT	TT	CC	AA	AA	AA	AA	CA	GG	CT	GG	GG	TT	TT	TT	CC	CC	CT	CG	AT	AG	CC	AA	AG	GG	GG	GG	AT	CC	CT	GG	CC	AT	CC	AA	CT	GG	GG	AA	TT	AG
167	2	0	AA	CG	TT	GG	TT	TG	TT	TT	CC	AG	AA	AA	AC	CA	GG	CT	GG	GG	TT	TT	TT	CA	CC	CC	CC	AT	AG	CC	AA	AG	GG	AG	AG	AT	CC	TT	GG	CC	AT	CT	AG	CT	GG	GG	AA	TT	AG
168	2	0	AG	CG	TG	GG	CT	GG	TT	TT	CC	AA	AG	AA	CC	AA	GG	CC	AG	GG	TT	TT	TT	CA	CC	CC	CG	TT	AG	CC	AA	AG	GG	AA	GG	AT	CC	TT	GG	CC	AT	CT	AA	CC	GG	GG	AA	TT	AG
169	2	1	AA	CG	TT	GG	CT	TG	AT	TT	CC	AA	AG	AA	CC	AA	GG	CT	AA	GG	TT	TT	TT	CA	CC	TT	CG	AT	GG	CT	AA	AG	GG	AA	AA	TT	CC	TT	GG	CC	AT	CC	AG	TT	GG	GG	AA	TT	AA
170	2	1	GG	CG	GG	GG	CT	TT	AT	TT	CC	GG	AA	AA	CC	AA	GG	CC	GG	GG	TT	TT	TT	CA	CC	CT	GG	TT	GG	CT	AA	GG	GG	GG	AG	TT	CC	CT	GG	CC	AT	CT	AG	CC	GG	GG	AA	TT	AG
172	2	1	AA	CG	TG	GG	CT	TT	0	TT	CC	AA	AG	AA	AA	CA	GG	CC	GG	GG	TT	TT	TT	CC	CC	TT	CC	TT	AG	CT	AA	AG	GG	GG	AG	TT	CC	CT	GG	CC	AT	CT	AG	CT	GG	GG	AA	TT	AA
173	2	1	GG	CG	TT	GG	TT	TG	AT	TT	CC	GG	AA	AA	CC	AA	GG	CC	AG	GG	TT	TT	TT	CC	CC	CT	CG	TT	AA	CC	AA	AG	GG	GG	AG	AT	CC	CT	GG	CC	AT	CC	AA	TT	GG	GG	AA	TT	AA
174	2	1	GG	CG	TG	GG	TT	TT	TT	TT	CC	GG	AA	AA	AC	AA	GG	CT	GG	GG	TT	TT	TT	CA	CC	TT	CG	TT	AG	CC	AA	GG	GG	AG	AA	AT	CC	CT	GG	CC	AT	CT	AG	CC	GG	GG	AA	TT	AA
175	2	0	AG	CG	GG	GG	TT	TT	AT	TT	CC	AG	AG	AA	CC	CA	GG	CT	AG	GG	TT	TT	TT	CA	CC	CC	CG	TT	GG	CT	AA	GG	GG	AG	GG	AT	CC	TT	GG	CC	AT	CC	AA	CC	GG	GG	AA	TT	AG
176	2	1	AA	CG	TG	GG	CT	TT	AA	TT	CC	AA	AA	AA	AC	CA	GG	CC	AG	GG	TT	TT	TT	CA	CC	CT	CG	AT	GG	CT	AA	AG	GG	AG	AA	TT	CC	CT	GG	CC	AT	TT	AA	CC	GG	GG	AA	TT	AG
177	2	0	GG	CG	TT	GG	CT	TG	AT	TT	CC	AG	AA	AA	AC	AA	GG	CC	AG	GG	TT	TT	TT	CC	CC	CT	CC	TT	AG	CC	AA	GG	GG	AG	AA	AT	CC	CT	GG	CC	AT	CT	AA	CT	GG	GG	AA	TT	AA
178	2	0	AA	CG	GG	GG	TT	TG	AA	TT	CC	AG	AG	AA	CC	CA	GG	CC	GG	GG	TT	TT	TT	CC	CC	CC	CG	TT	AG	CC	AA	GG	GG	AA	AA	AT	CC	TT	GG	CC	AT	CC	AA	CC	GG	GG	AA	TT	AA
1	1	0	AG	CG	TG	GG	TT	TG	AT	TT	CC	AG	AG	AA	AC	CA	GG	CT	AG	GG	TT	TT	TT	CC	CC	CT	CG	AT	AG	CC	AA	AG	GG	AG	AG	AT	CC	TT	GG	CC	AT	CT	AG	CT	GG	GG	AA	TT	AG
2	1	1	AG	CG	TG	GG	CT	TG	AT	TT	CC	AG	AA	AA	AC	AA	GG	CC	AG	GG	TT	TT	TT	CA	CC	CT	CG	TT	AG	CT	AA	GG	GG	AG	AG	TT	CC	CT	GG	CC	AT	CT	AA	CT	GG	GG	AA	TT	AA
3	0	3	0	0	0	0	0	0	0	0	0	0	0	0	0	0	0	0	0	0	0	0	0	0	0	0	0	0	0	0	0	0	0	0	0	0	0	0	0	0	0	0	0	0	0	0	0	0	0
4	0	3	0	0	0	0	0	0	0	0	0	0	0	0	0	0	0	0	0	0	0	0	0	0	0	0	0	0	0	0	0	0	0	0	0	0	0	0	0	0	0	0	0	0	0	0	0	0	0
5	0	3	0	0	0	0	0	0	0	0	0	0	0	0	0	0	0	0	0	0	0	0	0	0	0	0	0	0	0	0	0	0	0	0	0	0	0	0	0	0	0	0	0	0	0	0	0	0	0
6	0	3	0	0	0	0	0	0	0	0	0	0	0	0	0	0	0	0	0	0	0	0	0	0	0	0	0	0	0	0	0	0	0	0	0	0	0	0	0	0	0	0	0	0	0	0	0	0	0
[truncated: 285 more columns]
